# Supplementary material for: A Novel Validated Recurrence Stratification System Based on 18F-FDG PET/CT Radiomics to Guide Surveillance After Resection of Pancreatic Cancer
Source: Front Oncol. 2021 May 12;11:650266. doi: 10.3389/fonc.2021.650266 (PMC8149949; doi:10.3389/fonc.2021.650266)
Supplement: Supplementary file 2 [file Table_1.xlsx]

## Sheet: Sheet3
ID	PETCONVENTIONAL_SUVbwmin	PETCONVENTIONAL_SUVbwmean	PETCONVENTIONAL_SUVbwstd	PETCONVENTIONAL_SUVbwmax	PETCONVENTIONAL_SUVbwSkewness	PETCONVENTIONAL_SUVbwKurtosis	PETCONVENTIONAL_SUVbwpeakSphere1mL(value only for PET or NM)	PETCONVENTIONAL_TLG(mL)[onlyForPETorNM]	PETDISCRETIZED_HISTO_Skewness	PETDISCRETIZED_HISTO_Kurtosis	PETDISCRETIZED_HISTO_ExcessKurtosis	PETDISCRETIZED_HISTO_Entropy_log10	PETDISCRETIZED_HISTO_Entropy_log2	PETDISCRETIZED_HISTO_Energy[=Uniformity]	PETSHAPE_Sphericity[onlyFor3DROI])	PETSHAPE_Compacity[onlyFor3DROI]	PETGLCM_Homogeneity[=InverseDifference]	PETGLCM_Energy[=AngularSecondMoment]	PETGLCM_Contrast[=Variance]	PETGLCM_Correlation	PETGLCM_Entropy_log10	PETGLCM_Entropy_log2[=JointEntropy]	PETGLCM_Dissimilarity	PETGLRLM_SRE	PETGLRLM_LRE	PETGLRLM_LGRE	PETGLRLM_HGRE	PETGLRLM_SRLGE	PETGLRLM_SRHGE	PETGLRLM_LRLGE	PETGLRLM_LRHGE	PETGLRLM_GLNU	PETGLRLM_RLNU	PETGLRLM_RP	PETNGLDM_Coarseness	PETNGLDM_Contrast	PETNGLDM_Busyness	PETGLZLM_SZE	PETGLZLM_LZE	PETGLZLM_LGZE	PETGLZLM_HGZE	PETGLZLM_SZLGE	PETGLZLM_SZHGE	PETGLZLM_LZLGE	PETGLZLM_LZHGE	PETGLZLM_GLNU	PETGLZLM_ZLNU	PETGLZLM_ZP	CTCONVENTIONAL_HUmin
1	2.23654	5.31245	1.49797	8.9303	0.577383	2.49013	8.11055	64.5144	1.84514	5.42816	2.42816	1.24633	4.14023	0.0652261	0.756667	3.59646	0.417571	0.00758436	8.78507	0.807105	2.22841	7.40262	2.34287	0.916354	1.4872	0.00406543	327.89	0.00373369	298.714	0.00607722	490.121	86.7229	1081.51	0.88193	0.0103649	0.105714	0.419839	0.470935	287.417	0.00450064	310.782	0.00214649	142.519	1.22104	80372	13.6111	45.7222	0.142292	-88.3478
2	0.483016	4.42739	1.10129	8.14133	0.739453	4.28247	6.94977	114.298	2.46693	7.82636	4.82636	1.11622	3.708	0.094516	0.606007	3.70359	0.492139	0.0148404	5.21065	0.786948	2.00231	6.65154	1.72008	0.88341	1.74014	0.00626297	228.251	0.00555237	201.301	0.0111349	391.581	251.02	2007.45	0.837143	0.00443396	0.0426137	0.623053	0.416005	2688.4	0.00736305	224.903	0.0028544	86.0507	14.8393	523385	17.9163	39.3612	0.070344	-76.7101
3	0.870324	4.37337	1.41033	7.43833	-0.348656	3.25229	6.09001	32.9227	1.78858	4.84737	1.84737	1.19711	3.97672	0.0711737	0.798025	3.23414	0.421426	0.00950806	13.4859	0.628441	2.12795	7.0689	2.56998	0.914346	1.53904	0.0100946	229.081	0.0093141	207.402	0.0234464	342.932	59.5923	666.802	0.877953	0.0119635	0.156406	0.392303	0.338239	244.336	0.00822084	198.033	0.00295682	57.5276	3.16916	55898.5	8.88525	17.7541	0.129649	-79.1527
4	0.742221	3.45066	1.07758	7.73917	0.477649	3.15025	5.97097	213.665	2.09603	5.98959	2.98959	1.14577	3.80615	0.0833235	0.691459	5.65665	0.520235	0.0138598	3.83637	0.834801	2.00116	6.6477	1.49344	0.858447	1.94412	0.0103546	145.261	0.00897798	124.36	0.0196863	279.487	512.596	4345.7	0.80486	0.00287958	0.0301773	1.27699	0.363196	18875.6	0.0167627	149.865	0.00533456	53.2699	164.528	2.48717e+06	14.3694	31.2703	0.0286822	-103.601
5	1.51206	3.99392	1.10177	6.97011	0.353799	3.25091	5.76289	23.7398	2.62721	9.24957	6.24957	1.11114	3.69113	0.0942579	0.848253	3.17737	0.475479	0.0156906	6.17998	0.742159	1.96183	6.51707	1.89139	0.894758	1.70507	0.00727385	190.268	0.00654628	170.093	0.0126031	314.895	57.6655	483.837	0.84781	0.0199	0.0663379	0.218027	0.459024	692.371	0.0084033	201.032	0.00415234	87.9031	4.57714	117476	4.25806	12.6129	0.0834455	-16.1937
6	0.837419	2.27563	0.62427	3.77648	0.114473	2.80662	3.18109	13.5263	3.30191	13.5007	10.5007	0.907163	3.01353	0.145895	0.830966	3.11261	0.586088	0.0343215	2.2928	0.709242	1.57948	5.24692	1.1334	0.827348	2.25608	0.0221195	63.8603	0.018759	51.9702	0.0481683	145.801	81.6211	374.462	0.767471	0.0203134	0.0439014	0.66976	0.381253	2592.89	0.0336006	47.8214	0.0135584	12.5741	47.684	160658	5	4.28571	0.0376851	-101.403
7	0.914146	2.39225	0.538241	3.96804	0.224813	2.59805	3.23478	39.0798	3.18901	12.0483	9.04834	0.850548	2.82546	0.159896	0.778006	4.08207	0.629521	0.042273	1.57308	0.724127	1.48378	4.92902	0.924759	0.787234	2.72026	0.0177824	68.9017	0.0142924	53.4187	0.0470436	188.625	232.48	858.403	0.715249	0.00719872	0.0275248	1.61366	0.267026	15516.9	0.0340777	53.65	0.0127923	11.2632	258.612	1.01844e+06	6.3	4.55	0.0195886	-75.9184
8	0.878491	3.23826	0.8013	5.7079	0.382049	2.92666	4.44316	22.1238	2.77806	9.84736	6.84736	1.01169	3.36077	0.115357	0.78751	3.08997	0.508685	0.0197639	3.7164	0.707772	1.81585	6.03211	1.51276	0.880357	1.72603	0.0103776	123.585	0.00925901	107.848	0.0172714	216.423	81.8814	527.638	0.837327	0.0155197	0.0373846	0.337357	0.420626	1495.83	0.018658	96.2083	0.0107367	27.326	14.0696	175741	5.75	8.41667	0.0562061	-42.7126
9	1.35985	3.02004	0.678097	5.23906	0.497888	2.93966	4.50946	115.897	2.96378	10.5908	7.59076	0.937154	3.11316	0.135138	0.731975	5.10543	0.627165	0.0344591	1.63196	0.818798	1.59714	5.30558	0.939388	0.788312	2.90171	0.0114254	106.502	0.00922424	82.5253	0.0312506	317.95	451.677	1995.43	0.706291	0.0037497	0.0292342	2.23272	0.363056	41414.7	0.0192241	79.7123	0.00785504	21.4668	464.236	4.04055e+06	19.5479	10.0137	0.0152178	-65.5877
10	1.0734	2.512	0.664458	4.60976	0.598211	3.12943	3.5439	17.9256	3.78674	17.6647	14.6647	0.90708	3.01325	0.155945	0.831805	3.31148	0.555273	0.0343408	2.65786	0.707135	1.62351	5.39317	1.25805	0.85059	2.12213	0.0166614	78.0369	0.0143092	66.1538	0.035675	160.161	104.854	493.452	0.794584	0.0138374	0.0436372	0.774737	0.220354	4668.69	0.0256686	64.9231	0.00791971	7.0445	78.0334	308495	6.38462	2.38462	0.029148	-106.181
11	1.14974	2.99045	0.771282	5.16018	0.492418	2.78858	4.38159	32.1533	2.82895	10.2055	7.2055	0.988824	3.2848	0.119791	0.741637	3.38483	0.535184	0.0222027	3.07076	0.745335	1.77071	5.88217	1.35349	0.868701	1.87384	0.0121269	106.027	0.0107037	90.5973	0.0215638	206.515	131.329	786.175	0.816449	0.0102935	0.0465345	0.813559	0.403436	3707.96	0.0209177	74.1509	0.0091847	23.8385	42.6345	361372	8.50943	8.62264	0.0394345	-83.6616
12	0.77393	2.56376	0.626752	4.2541	0.321455	2.87671	3.50017	24.2839	3.04133	11.0561	8.05608	0.91207	3.02983	0.142007	0.804076	3.51798	0.576821	0.0307289	2.30291	0.708935	1.63222	5.42211	1.15281	0.830767	2.14165	0.0162699	78.754	0.013838	64.3764	0.0325506	174.881	128.501	599.59	0.774623	0.0121605	0.0371137	0.877334	0.345569	5285.72	0.0326571	52.0556	0.0137597	10.0014	78.4646	395067	7.16667	4.66667	0.0304054	-102.226
13	2.58138	6.79353	1.72059	11.3944	0.0191904	2.80841	8.95944	34.3481	1.3662	3.37475	0.374754	1.33094	4.42129	0.0533568	0.868105	3.08099	0.351249	0.005554	18.4253	0.675558	2.35965	7.83859	3.33398	0.940834	1.29284	0.00255644	522.334	0.00241959	488.145	0.00336263	681.511	31.1394	499.441	0.919791	0.0208923	0.127524	0.0883965	0.562085	33.5806	0.00287373	471.608	0.00177167	240.641	0.0791154	19095.5	10.3763	55.4086	0.294304	-59.5816
14	0.654665	1.66806	0.352375	2.89321	0.364078	2.92752	2.36567	44.5571	4.29292	20.7274	17.7274	0.674199	2.23964	0.247777	0.680649	4.20734	0.716203	0.0913022	0.816466	0.68336	1.17955	3.91837	0.627077	0.684369	4.12086	0.0344019	35.0363	0.0244222	23.5514	0.133293	146.07	469.963	929.322	0.608335	0.00370224	0.0190726	5.5264	0.303573	48859.4	0.0494965	33.4151	0.0180646	8.29088	1589.5	1.60167e+06	11.9057	5.83019	0.015873	-201.276
15	1.38196	3.15981	0.747678	5.88672	0.953375	4.51412	4.96193	46.3354	3.63677	15.8072	12.8072	0.943976	3.13582	0.149495	0.790928	4.00317	0.604172	0.040421	2.33757	0.794773	1.63918	5.44522	1.09153	0.81064	2.59593	0.0104568	119.938	0.00859129	97.6466	0.0266134	296.32	180.829	835.928	0.734147	0.0080047	0.0321813	0.744403	0.294822	9391.42	0.0176066	94.16	0.00649229	17.4861	94.5274	981479	5.92	5.24	0.0272777	-58.6192
16	1.38743	3.56192	0.952719	6.28795	0.439441	3.05491	5.08854	29.2933	2.53964	8.47334	5.47334	1.08416	3.60151	0.0982509	0.776223	3.23989	0.478556	0.0151168	5.07746	0.720322	1.94246	6.45272	1.76551	0.893812	1.66719	0.00896652	149.473	0.00810645	132.493	0.0145161	252.557	85.3411	670.863	0.851242	0.0140244	0.060311	0.414721	0.316874	985.778	0.0134785	124.431	0.00518857	29.9837	7.63221	141054	7.02778	8.22222	0.0700389	-65.4002
17	1.94483	5.10048	1.26918	8.1344	0.247525	2.16883	7.41957	169.05	1.57107	3.87739	0.877386	1.1998	3.98564	0.0682814	0.752384	4.99755	0.469916	0.00922101	5.40519	0.823216	2.10765	7.00147	1.82321	0.893478	1.69065	0.00433661	292.766	0.00393943	256.64	0.00696022	522.799	243.427	2675.98	0.846804	0.00471725	0.0634237	0.865719	0.4239	2608.19	0.00634399	214.155	0.00286187	83.6684	9.99714	780549	23.3258	47.8333	0.0637219	-96.4684
18	1.40984	3.54976	0.944256	5.9185	0.55138	2.51629	5.29127	57.7617	2.59435	9.01937	6.01937	1.05354	3.49978	0.102243	0.772686	4.04886	0.524983	0.018125	3.40268	0.807564	1.85412	6.15926	1.42709	0.869727	1.89921	0.0087284	147.444	0.00768678	126.362	0.0160496	289.322	168.424	1192.81	0.814689	0.00802452	0.0572847	0.993561	0.426409	4024.63	0.0148089	97.7209	0.00692677	35.0682	34.417	540266	13.814	15.4651	0.0422812	-47.9532
19	0.986969	2.65996	0.595616	4.47699	0.270193	2.77592	3.65996	59.647	3.00402	10.7412	7.74117	0.894664	2.97201	0.145412	0.716528	4.17817	0.606924	0.0357405	1.69511	0.755769	1.56014	5.18269	0.99021	0.813551	2.48867	0.0147684	83.238	0.0123201	66.3974	0.0340939	216.372	300.25	1308.39	0.743352	0.00587355	0.0279133	1.66249	0.308657	17081.2	0.0254738	67.7414	0.00954384	12.9964	234.447	1.34348e+06	10.0345	6.27586	0.0206921	-106.786
20	0.934493	2.22556	0.481181	4.0913	0.715329	4.15663	2.96785	15.7925	4.47211	23.831	20.831	0.770816	2.56059	0.216705	0.72714	2.88938	0.63652	0.0614188	1.66829	0.674094	1.40599	4.67059	0.932973	0.790436	2.64183	0.0196965	61.4206	0.0157302	48.7452	0.05162	156.385	128.155	377.269	0.720493	0.0122891	0.0198301	0.731949	0.275281	8125.15	0.029154	65.6	0.0114183	17.211	158.495	439813	2.3	2.2	0.0225479	-90.2069
21	1.38012	3.02008	0.718523	5.38408	0.618607	3.02938	4.44423	48.2971	3.02968	11.3373	8.33726	0.955931	3.17553	0.131184	0.720327	3.75272	0.581512	0.0286983	2.23333	0.786089	1.68078	5.58345	1.12939	0.831969	2.22606	0.011411	107.972	0.00963272	88.9947	0.0247655	241.654	197.813	1004.2	0.768731	0.00747934	0.0341695	1.00387	0.433433	8433	0.0184846	83.7288	0.00906939	29.2167	95.7595	815160	10.7627	10.8644	0.0295148	-69.7256
22	0.585942	3.35242	1.7402	9.563	0.989641	3.36707	8.54533	271.278	2.10943	6.8103	3.8103	1.2804	4.2534	0.0649405	0.78202	6.99443	0.495634	0.0103857	5.19364	0.916667	2.19413	7.28873	1.71278	0.871089	1.87708	0.0149657	162.958	0.0127906	144.972	0.0303078	272.364	510.033	5946.75	0.816814	0.00283292	0.0431185	1.37992	0.420059	14218.3	0.0160812	244.413	0.0072249	94.7684	248.838	1.16918e+06	19.6205	67.1538	0.0385566	-125.52
23	1.89394	4.6188	1.1512	7.91584	0.271657	2.68874	6.66195	71.6838	2.03074	5.84258	2.84258	1.16528	3.87099	0.0785067	0.763712	3.93921	0.449138	0.0106309	6.25408	0.753929	2.07272	6.88542	1.98042	0.908257	1.60408	0.00527858	243.989	0.00485079	219.085	0.00828146	400.403	132.334	1334.13	0.865979	0.00808165	0.0684781	0.495464	0.377632	1037.73	0.00679863	209.933	0.00266663	74.5719	4.86156	248724	14.9634	24.8659	0.0845361	-116.016
24	3.54176	10.114	3.60822	17.8616	0.119218	2.31475	11.4514	11.0849	0.956278	3.21944	0.219439	1.53645	5.10396	0.033193	0.869975	1.85478	0.186721	0.00727583	116.177	0.56145	2.17079	7.21122	8.98907	0.97966	1.09239	0.0015173	1212.85	0.00147535	1186.8	0.00172688	1322.92	4.4294	126.62	0.972487	0.0515892	0.753628	0.0209637	0.796446	2.69072	0.00135488	1199.55	0.00103715	931.018	0.0052377	3188.25	3.28866	57.2887	0.708029	-5.76537
25	3.81648	12.1984	3.22284	18.9699	-0.0677497	2.37143	16.5214	79.2406	0.173093	1.54318	-1.45682	1.59398	5.29509	0.0274151	0.838472	3.23509	0.244804	0.0021223	56.4023	0.704048	2.74639	9.12331	5.99496	0.967946	1.14323	0.000846415	1655.56	0.000825046	1591.74	0.000943403	1935.33	21.2951	714.627	0.956897	0.0158709	0.340574	0.0577437	0.712518	6.77232	0.000942985	1487.25	0.00070726	1000.77	0.00440527	13603.8	13.067	210.42	0.551724	-138.212
26	0.744142	1.81166	0.406178	2.80133	0.176629	2.96309	2.43363	12.2468	4.22214	21.0973	18.0973	0.717686	2.3841	0.224047	0.845054	3.30407	0.696092	0.0749136	0.998344	0.700202	1.24104	4.12264	0.698797	0.723475	3.39036	0.0308289	40.1334	0.0233816	27.9474	0.0950397	144.235	119.937	275.431	0.649522	0.0167661	0.0333058	1.65918	0.26554	8657.94	0.0544933	25.9444	0.0154184	4.74349	239.453	339209	5.44444	1.77778	0.0213018	-120.514
27	1.8076	4.85155	1.37474	7.96086	0.535166	2.55061	6.81053	24.2578	1.98965	5.97503	2.97503	1.20811	4.01326	0.0716467	0.832775	2.94465	0.394898	0.00825788	10.9564	0.716255	2.17571	7.22755	2.61909	0.925149	1.37083	0.00494223	271.948	0.00460747	248.416	0.00665864	385.9	40.4735	463.144	0.899569	0.0190111	0.117986	0.22399	0.4437	77.8385	0.00547202	259.915	0.00258699	111.107	0.373703	20202.4	8.98462	25.9846	0.208	-58.2424
28	1.75523	4.87317	1.19078	7.74901	-0.0345299	2.45085	6.87879	109.549	1.70336	4.26383	1.26383	1.18788	3.94604	0.0719434	0.84606	4.9376	0.496805	0.0116616	4.84125	0.812065	2.04284	6.78617	1.66841	0.882912	1.82994	0.00491155	266.08	0.00444836	229.279	0.00825522	519.637	167.848	1731.68	0.827539	0.00749268	0.0615032	0.530311	0.405274	2962.6	0.00787018	187.193	0.00331646	69.249	11.5617	846041	13.5733	24.6267	0.0533808	-46.0135
29	5.99905	15.8739	3.4545	26.7576	0.201702	2.55978	24.1968	1126.41	4.13397	26.8981	23.8981	1.46375	4.86246	0.05002	0.759194	6.4994	0.3947	0.0204157	32.9783	0.805622	2.56793	8.53048	3.97867	0.914908	2.28885	0.000476871	2448.26	0.000446698	2173.26	0.000840787	7340.82	233.432	5892.89	0.821325	0.00154088	0.205497	0.301161	0.65679	511.65	0.000529567	2252.54	0.0003616	1430.54	0.13286	2.03106e+06	86.3228	1162.64	0.327621	-102.918
30	1.23758	3.29525	0.8068	5.46352	0.250397	2.64216	4.99149	125.984	2.60668	8.70016	5.70016	1.01593	3.37486	0.111008	0.746265	5.19858	0.588292	0.0244473	2.33924	0.814564	1.73786	5.77306	1.13042	0.816512	2.52241	0.0100714	127.086	0.00838487	102.195	0.024451	326.562	390.785	2245.71	0.742624	0.00412814	0.0356499	1.66752	0.275781	31356.6	0.0194132	86.5658	0.00583735	18.523	296.454	3.68233e+06	12.6316	7.18421	0.0159029	-101.791
31	1.21096	3.19732	0.815486	5.5015	0.429675	2.67274	4.68438	58.3448	2.84044	10.4481	7.44808	1.00698	3.34513	0.115534	0.812473	4.42313	0.563693	0.0238577	2.73973	0.793031	1.75635	5.83447	1.2427	0.836369	2.17384	0.010643	121.106	0.00905056	100.115	0.0227904	264.793	199.682	1172.6	0.775166	0.00745122	0.0403903	0.941238	0.377917	9055.76	0.0184645	80.6667	0.00762852	23.6445	93.5052	986749	12.4921	10.6508	0.0276195	-104.373
32	1.08956	3.69207	0.945706	6.60494	0.787969	3.21399	5.67255	46.6973	2.69258	9.32601	6.32601	1.05611	3.50833	0.10593	0.731163	3.52266	0.513928	0.0175828	3.89654	0.789212	1.89698	6.30164	1.52249	0.872845	1.79042	0.00784506	161.384	0.00687196	140.921	0.0141055	282.795	134.908	941.281	0.82494	0.00903242	0.0442524	0.535544	0.377006	3389.02	0.0121396	127.409	0.00561835	35.4532	26.8244	473463	8.90909	9.54545	0.0417457	-102.439
33	1.28995	3.04756	0.721561	5.4292	0.695828	3.56922	4.67358	53.7102	3.38324	14.1515	11.1515	0.938213	3.11668	0.142594	0.816051	4.39138	0.606209	0.0356869	1.92084	0.818564	1.61715	5.37206	1.0303	0.808147	2.57681	0.0111638	111.589	0.00910201	90.3011	0.0288354	278.052	217.094	1001.12	0.734278	0.00802194	0.0289321	0.878053	0.272946	17290.5	0.0177735	91.2051	0.0055644	15.6511	196.053	1.65201e+06	7.25641	4.17949	0.0177031	-23.9049
34	0.888684	2.66322	0.713875	4.57186	0.218116	2.53908	3.71966	29.8493	2.70793	9.10958	6.10958	0.969121	3.21935	0.121546	0.765166	3.5409	0.557356	0.0245628	2.73893	0.723985	1.71899	5.71036	1.25866	0.846345	2.02196	0.0158553	85.0375	0.0137635	70.6731	0.0300954	178.346	134.105	753.215	0.791468	0.0101415	0.0464948	0.998821	0.411862	3851.98	0.0318991	54.6364	0.0160221	13.3526	52.1102	323438	9.14545	9.29091	0.0392577	-107.859
35	1.44246	3.09241	0.954944	5.88402	0.254028	2.81657	3.88145	7.57022	2.72712	9.73085	6.73085	1.04702	3.47814	0.105942	0.792861	2.20962	0.461552	0.0196078	7.38368	0.601602	1.84515	6.12945	2.07804	0.89881	1.64436	0.0125235	119.15	0.0113022	107.113	0.0217666	186.022	27.6135	207.102	0.862745	0.031652	0.106712	0.251343	0.364148	224.216	0.013757	125.405	0.00482485	40.4544	2.54762	23959.9	3.10811	5.54054	0.120915	-63.5524
36	1.46697	3.71089	0.956594	6.24676	0.402966	2.62794	5.7054	92.891	2.37899	7.44637	4.44637	1.07419	3.56839	0.0972068	0.780533	4.72142	0.543192	0.0179163	3.23041	0.816938	1.87028	6.21292	1.3581	0.854513	2.14542	0.00817078	159.254	0.00711725	133.673	0.0165556	355.064	240.704	1715.75	0.789808	0.00581524	0.050443	1.142	0.447455	9631.88	0.0144655	106.185	0.00610197	47.1207	75.4332	1.40459e+06	14.2174	18.087	0.0294024	-86.428
37	1.11269	3.46117	0.80188	6.27091	0.690651	3.22895	5.33011	84.7017	2.92673	10.6666	7.66663	0.995655	3.30749	0.121932	0.68535	4.11451	0.584919	0.0261127	2.38807	0.81771	1.73715	5.77068	1.14491	0.826416	2.34155	0.0087448	139.977	0.00731093	114.916	0.019931	329.221	275.703	1489.54	0.756431	0.00522801	0.0252057	0.840585	0.336426	12820.6	0.0149163	102.15	0.00643118	27.6888	114.645	1.56528e+06	13.425	10.55	0.0261523	-53.6551
38	1.6445	4.97948	1.29682	8.17807	0.271395	2.45791	7.29722	70.0314	1.70564	4.46491	1.46491	1.22007	4.05297	0.0678944	0.813799	4.06196	0.435845	0.00865193	7.07603	0.779774	2.15417	7.15601	2.09545	0.913484	1.50518	0.00464896	283.033	0.00430192	255.135	0.00668805	444.549	105.906	1238.03	0.877877	0.0101921	0.0710274	0.359019	0.374633	712.532	0.00670625	221.741	0.00284394	73.5687	2.70864	212924	11.4684	23.9873	0.0898749	-88.9187
39	1.01813	2.45393	0.690394	4.48028	0.36981	2.94785	3.48197	14.3113	3.25043	13.1285	10.1285	0.941329	3.12703	0.13648	0.831395	3.09454	0.541013	0.027888	3.05288	0.681951	1.67988	5.58044	1.34941	0.861795	1.95579	0.0183077	74.7998	0.016032	63.8296	0.0356215	143.818	78.4613	416.381	0.807217	0.017438	0.0534725	0.681777	0.330325	2235.97	0.0286559	59.5806	0.0104348	12.4351	36.8632	153470	5.77419	3.70968	0.042524	-71.79
40	1.95246	4.87951	1.23461	8.21435	0.577408	2.60278	7.41483	92.2033	2.00989	5.88694	2.88694	1.17402	3.90001	0.0766726	0.83841	4.61773	0.476704	0.0109217	5.19105	0.827664	2.07216	6.88358	1.77212	0.893278	1.69148	0.0046291	272.971	0.00417455	241.346	0.00765073	469.345	153.04	1522.95	0.846317	0.00798659	0.0628701	0.54348	0.460174	1908.39	0.00656934	206.557	0.00330188	82.2854	8.64919	480749	15.5063	32.2532	0.0668925	-74.8469
41	0.973386	2.26924	0.54279	4.31733	0.853703	3.86631	3.27499	20.8407	4.07904	20.0425	17.0425	0.81067	2.69299	0.192837	0.790939	3.42507	0.63231	0.0534185	1.56052	0.751597	1.44636	4.80471	0.916313	0.788278	2.68641	0.0192145	64.1875	0.0152715	50.7142	0.0521651	165.001	150.731	493.434	0.722192	0.0116252	0.0260848	0.981114	0.245072	11846.7	0.0268629	63.0952	0.00856406	7.91727	236.63	641125	3.09524	2.04762	0.0182927	-32.3078
42	1.09116	2.44696	0.517086	4.12681	0.562904	3.0597	3.50783	46.3552	3.48258	14.222	11.222	0.825543	2.74239	0.174249	0.776839	4.28224	0.647823	0.0476688	1.37513	0.752428	1.45586	4.83626	0.855649	0.764643	2.93384	0.0164853	71.7989	0.0127467	54.5963	0.0470986	211.387	278.768	905.436	0.691885	0.00643466	0.0226944	1.68919	0.408581	22906	0.0284221	55.875	0.0143683	15.0677	367.978	1.5272e+06	8.05	6.7	0.0168919	-81.3066
43	1.1111	4.10938	1.11463	6.79178	0.294401	2.41087	5.85879	50.8577	1.96788	5.54815	2.54815	1.14849	3.8152	0.0793215	0.761059	3.64022	0.457356	0.0111317	5.75323	0.758152	2.03469	6.75911	1.89698	0.904059	1.57603	0.00681748	196.058	0.00623976	174.8	0.0103851	319.005	107.234	1050.15	0.865099	0.0104129	0.0743751	0.560912	0.413038	1151.61	0.0108378	145.842	0.00516448	52.4748	6.67089	228478	9.84211	20.0351	0.073691	-80.196
44	1.37474	3.26689	0.842414	5.90695	0.87667	3.70684	4.89144	27.1021	3.45673	14.8825	11.8825	0.969258	3.21981	0.135739	0.777262	3.25367	0.544819	0.0277198	3.18815	0.7872	1.73442	5.76163	1.35819	0.85633	1.98291	0.00992154	128.566	0.00852475	109.875	0.0200947	244.35	106.767	577.58	0.799941	0.013234	0.0440437	0.485806	0.312039	4091.18	0.0139172	114.152	0.00493809	23.0544	41.5809	436163	5.60606	3.72727	0.0318226	0.0624611
45	1.99121	4.82901	1.26327	8.34829	0.358586	2.7813	6.85395	33.5713	2.05674	6.25045	3.25045	1.19812	3.98008	0.0740385	0.818317	3.22954	0.419072	0.00911782	8.24871	0.737561	2.14314	7.11935	2.28043	0.919838	1.43961	0.00491328	269.373	0.00455413	246.359	0.00698961	389.87	56.734	629.141	0.889263	0.0176631	0.0837396	0.214864	0.361567	253.577	0.00648092	231.09	0.00304387	62.3868	1.13024	64630.1	8.94595	15.6486	0.127733	-56.731
46	1.11126	2.67036	0.617902	4.63071	0.621084	3.17612	3.81776	25.1014	3.66469	16.5948	13.5948	0.887855	2.94939	0.158533	0.792596	3.45895	0.61354	0.0414231	2.11326	0.735511	1.5703	5.21641	1.04284	0.802162	2.54723	0.0142455	86.4534	0.0115352	69.3632	0.0361011	212.435	126.118	522.726	0.73198	0.0117432	0.0348963	0.817189	0.21793	5826.39	0.022874	66.2727	0.00691706	8.32757	80.4739	452328	5.06061	2.75758	0.0280851	-94.6886
47	0.897987	3.76314	1.36363	7.19378	0.421777	2.37089	6.043	46.3017	1.7247	4.76099	1.76099	1.22621	4.07338	0.0663343	0.76401	3.64723	0.450613	0.00878006	6.95708	0.817125	2.16208	7.18229	2.04653	0.900341	1.58285	0.00963066	175.596	0.00872167	157.164	0.0152682	276.509	87.9502	1033.17	0.862709	0.0122368	0.0735112	0.431447	0.408867	421.179	0.0127176	153.477	0.00593319	58.3497	3.87967	67662.2	10.2185	24.7219	0.0981795	-116.893
48	1.0806	2.97422	0.761227	5.2222	0.581434	3.04868	4.44706	61.4593	2.86827	10.2789	7.27888	0.98428	3.26971	0.122155	0.668805	3.79507	0.542276	0.0228612	3.31846	0.719393	1.77816	5.90691	1.3723	0.852345	1.99646	0.0120711	106.29	0.0103995	90.0683	0.0237537	210.585	246.945	1415.95	0.797076	0.00538637	0.047211	1.51755	0.335697	7711.02	0.018021	100.341	0.00780192	25.3444	89.4955	722596	9.02353	10.2235	0.0329075	-55.0919
49	1.12681	3.0119	0.610705	5.32599	0.347064	4.05455	4.52984	80.3335	3.39299	13.4696	10.4696	0.89296	2.96635	0.157807	0.76676	4.73726	0.644391	0.0443904	1.63818	0.776856	1.51952	5.04773	0.900069	0.758231	2.9926	0.0113184	106.102	0.00879105	79.7428	0.0324688	319.617	348.082	1250.67	0.686724	0.0047863	0.0184921	1.15265	0.252877	29362.3	0.0193708	79.4182	0.00540057	15.3198	299.159	3.02754e+06	9.29091	4.92727	0.0164967	-42.3717
50	1.16746	4.43479	1.72992	8.87694	0.526258	2.53358	8.0275	103.49	1.3601	3.46717	0.46717	1.32554	4.40334	0.0528942	0.822906	4.86267	0.429456	0.00630034	7.89292	0.867283	2.30326	7.65126	2.21433	0.911618	1.57054	0.00741556	244.44	0.00677451	220.572	0.0118916	388.737	135.975	2032.92	0.870309	0.00844477	0.080062	0.534919	0.360347	810.496	0.00849575	241.803	0.00258512	87.1738	4.9072	189931	12.2105	31.8421	0.0781625	-95.0462
51	1.96906	3.88746	0.758107	7.94638	1.42733	6.49303	6.11754	120.387	3.84997	17.7636	14.7636	0.927424	3.08083	0.160123	0.535036	3.47432	0.594454	0.0401389	2.84339	0.769727	1.6659	5.53399	1.17366	0.816344	2.42019	0.00653252	176.192	0.00533956	145.095	0.0160509	404.837	419.992	1810.58	0.746895	0.00301908	0.0205853	0.978055	0.378186	11071.3	0.00794523	176.03	0.00317757	61.9754	78.1105	1.61175e+06	20.3609	25.6864	0.043658	-82.4408
52	1.28333	3.1131	0.779856	5.36247	0.523546	3.01206	4.78013	72.5725	2.98509	11.1971	8.19709	0.988767	3.28461	0.122908	0.762335	4.50321	0.588933	0.0275958	2.21285	0.819162	1.69969	5.64626	1.11233	0.819485	2.44214	0.0110505	115.241	0.00918101	93.5638	0.0264634	281.594	262.377	1394.32	0.749327	0.00636477	0.036445	1.235	0.214278	19143.1	0.0180224	84.62	0.00429866	11.8697	204.973	1.96966e+06	9.52	3.8	0.0171585	-82.1188
53	1.09983	2.97438	0.702638	5.44402	0.620159	3.67509	4.34108	37.3582	3.33106	13.5856	10.5856	0.934361	3.10388	0.143595	0.769573	3.6991	0.586908	0.032961	2.50271	0.750493	1.66324	5.52516	1.16061	0.822279	2.35986	0.0117604	106.335	0.00978177	87.4226	0.0274562	243.883	161.194	755.992	0.753846	0.00919035	0.0290205	0.675639	0.367995	6279.35	0.0190408	88.7308	0.00974818	17.8445	74.2774	571660	7.23077	7.23077	0.033121	-107.877
54	1.64307	3.38238	0.713306	6.23821	0.757203	3.52917	4.87269	59.0699	2.86525	9.89096	6.89096	0.94834	3.15032	0.131461	0.707871	3.79768	0.565415	0.0268496	2.60024	0.748455	1.70982	5.67989	1.21864	0.839628	2.08473	0.00885363	133.01	0.00750284	111.19	0.0181282	276.553	219.241	1133.22	0.781775	0.00636203	0.0313459	0.920254	0.342256	8405.09	0.0123533	120.299	0.00494139	29.6189	74.9493	1.02335e+06	11.8358	9.53731	0.0306917	-71.4551
55	1.3512	3.09833	0.708419	5.43105	0.614775	2.91312	4.80331	179.827	2.91417	10.3878	7.38781	0.950122	3.15624	0.130306	0.617438	4.94331	0.601651	0.0296885	1.98196	0.803238	1.66167	5.51996	1.04691	0.810172	2.52598	0.0107587	112.723	0.0088452	90.3274	0.0263294	287.677	684.464	3296.51	0.736193	0.00223491	0.0305296	3.27246	0.338008	57601.8	0.0170852	91.8559	0.00617172	26.9365	634.117	5.7199e+06	22.6937	13.3063	0.0152998	-102.575
56	0.972747	2.05767	0.483239	3.58731	0.63538	2.85648	2.98348	31.6223	3.70954	16.3147	13.3147	0.788559	2.61954	0.188378	0.712705	3.66408	0.662568	0.0551573	1.18194	0.761488	1.39071	4.61984	0.792625	0.761062	2.96218	0.0232092	52.5313	0.0178664	39.7546	0.0679315	153.573	239.769	722.2	0.687302	0.00719013	0.0300676	2.55422	0.324567	17242.6	0.0332212	45.8889	0.01267	11.0001	408.085	794888	6.72222	4.38889	0.0187402	-914.854
57	2.55789	7.09477	1.71993	11.423	-0.0381662	2.5339	9.6212	74.7505	1.17726	2.65221	-0.347787	1.33806	4.44493	0.0512191	0.859689	3.89717	0.370777	0.0052306	14.4347	0.731072	2.38009	7.90648	2.97773	0.931588	1.35692	0.00232951	560.528	0.00219243	516.454	0.00306094	789.101	61.1852	1000.96	0.90573	0.0114852	0.112293	0.157158	0.505491	65.7356	0.00273346	479.082	0.00145728	228.139	0.110681	46519.1	18.3374	81.0122	0.24981	-45.4407
58	0.440527	4.55106	1.24157	8.69613	-0.333563	5.78215	7.1238	92.696	2.62322	8.79751	5.79751	1.12812	3.74753	0.0955453	0.687253	3.88104	0.491758	0.0159442	10.3738	0.626575	2.00263	6.65258	1.99776	0.878943	1.81819	0.0109469	243.358	0.00997765	212.987	0.0326736	426.892	195.416	1546.56	0.827845	0.00498843	0.0685606	0.481999	0.417868	2395.1	0.00777469	226.097	0.0028747	85.4564	17.7205	536300	15.1613	33.8065	0.0730558	-54.7789
59	1.68929	3.62666	0.888348	6.04341	0.415697	2.422	5.1921	159.863	2.24754	6.59955	3.59955	1.04952	3.48643	0.0989355	0.600644	4.38746	0.520777	0.0163065	3.61082	0.76802	1.88411	6.25889	1.46238	0.868579	1.88395	0.00817942	152.862	0.00719391	131.219	0.0149404	294.908	444.795	3210.5	0.814756	0.00272384	0.057001	2.83079	0.460511	12702	0.0119032	127.97	0.00596374	52.5765	104.289	1.74636e+06	23.1212	40.5253	0.0359347	-107.955
60	3.2732	8.76514	2.48577	14.4664	0.310865	2.48455	12.2605	45.9994	0.85545	2.36879	-0.631212	1.47309	4.89352	0.0373847	0.813679	2.92393	0.288468	0.00313968	28.0597	0.768804	2.57283	8.54676	4.31965	0.95985	1.17574	0.00159744	875.009	0.00153582	836.519	0.00189372	1037.56	23.37	559.692	0.947233	0.0218923	0.215199	0.0828392	0.608274	8.61953	0.00161181	833.209	0.00100872	477.69	0.0141949	7822.98	11.9764	102.96	0.452744	-66.9779
61	1.54675	3.93051	1.08411	6.72118	0.575344	2.57873	5.94114	63.9258	2.5427	8.90438	5.90438	1.10856	3.68254	0.0923922	0.715753	3.74992	0.501023	0.0147037	4.7189	0.801091	1.97456	6.55936	1.65387	0.878566	1.77372	0.00723313	182.873	0.00639448	159.847	0.012861	322.541	151.623	1233.62	0.828976	0.00747566	0.0639635	0.72064	0.476614	2374.78	0.0105241	137.27	0.00557922	54.5582	17.1494	381248	14.9508	26.9836	0.0600098	-74.1539
62	1.62907	4.3385	1.04324	7.01305	0.0240995	2.54744	6.21984	67.5765	1.96915	5.24392	2.24392	1.1313	3.75811	0.0832569	0.82763	4.27403	0.508298	0.014822	4.55031	0.771026	1.96587	6.53049	1.61416	0.875903	1.9068	0.0060723	211.348	0.00546604	180.383	0.0104715	435.065	131.301	1162.78	0.816601	0.00905464	0.0596435	0.504827	0.398284	1897.35	0.00999291	136.144	0.00449356	44.7598	8.75655	448879	16.008	21.304	0.0642013	-84.3212
63	1.67563	3.36689	0.680247	6.25068	0.87845	3.77495	5.16797	157.436	3.16972	12.1908	9.19084	0.923339	3.06727	0.143025	0.616019	4.58917	0.602243	0.0337691	1.94108	0.796005	1.62824	5.4089	1.04208	0.81225	2.53408	0.00876014	132.316	0.00715583	107.29	0.0221947	327.977	591.95	2673.07	0.737277	0.00257873	0.0209997	1.90066	0.289059	47116.4	0.0133796	109.212	0.00428779	25.9792	429.366	5.50533e+06	27.0606	10.9798	0.0169376	-115.016
64	0.946753	2.52554	0.480046	4.13019	0.481324	2.97035	3.6531	112.72	3.67801	16.0305	13.0305	0.798114	2.65128	0.185129	0.759527	5.5711	0.718851	0.0662139	0.848659	0.817122	1.33025	4.41898	0.629786	0.681851	4.70696	0.0155403	74.5513	0.0109802	49.5747	0.0681482	362.463	571.815	1472.87	0.584789	0.00305641	0.0161253	3.21354	0.25613	126562	0.0252258	63.7273	0.00901917	9.30992	1879.43	9.03373e+06	8.18182	3.95455	0.00788672	-96.3749
65	2.05334	5.32729	1.35348	8.91088	0.125317	2.56805	7.57125	84.5122	1.60412	4.05214	1.05214	1.24667	4.14135	0.0637748	0.731911	3.80287	0.44153	0.00809377	7.68909	0.777831	2.19832	7.30266	2.14027	0.906958	1.57145	0.00408065	324.408	0.00373935	291.995	0.00624545	518.141	109.562	1360.56	0.868459	0.00830844	0.0840835	0.379417	0.411899	534.656	0.00557512	257.714	0.0025961	92.3575	1.68028	191875	16.1013	39.4758	0.114473	-90.0268
66	0.889788	2.87614	0.620474	4.52081	0.0459165	2.76977	3.96147	58.098	2.9708	10.6532	7.65321	0.915477	3.04115	0.139405	0.831148	4.68071	0.626694	0.0366715	1.69691	0.768203	1.56771	5.20782	0.947721	0.789182	2.76974	0.0128764	95.4393	0.0105241	73.413	0.0323908	279.658	244.834	1059.79	0.710952	0.0072116	0.0248405	1.08082	0.340842	19215.4	0.026681	65.1136	0.0113648	14.9329	213.463	1.8667e+06	7.54545	5.63636	0.0174257	-119.116
67	0.869744	2.56145	0.674777	4.2018	-0.0601784	2.67889	3.43973	15.6146	2.87717	10.0991	7.09913	0.94733	3.14696	0.129587	0.778814	2.94192	0.557798	0.0283361	2.96782	0.655566	1.67333	5.55868	1.28738	0.85248	2.02203	0.0176486	78.0102	0.0155688	64.8448	0.0324145	166.903	77.427	420.963	0.796588	0.0189767	0.0500927	0.567105	0.407796	1720.75	0.0331631	52.525	0.0154194	15.5514	23.3608	140750	5.75	7.25	0.0524934	-109.83
68	0.906089	2.91899	0.649062	4.80774	0.0686641	3.07074	3.89481	42.6873	2.90182	10.0328	7.03281	0.932494	3.09768	0.136089	0.763725	3.86197	0.573609	0.0298939	2.43723	0.701152	1.65675	5.50362	1.17753	0.828202	2.15813	0.0125118	100.289	0.010583	82.119	0.0257106	220.094	187.465	917.586	0.772429	0.00776687	0.0307059	0.886888	0.166257	7429.67	0.0201092	90.7091	0.00450572	10.9607	81.0213	737335	5.94545	4.34545	0.0300875	-95.107
69	2.1071	4.41263	1.06738	8.15516	0.777061	3.26568	6.42646	73.3908	2.40057	7.73816	4.73816	1.11792	3.71364	0.0909378	0.666603	3.51856	0.468213	0.0126728	6.28141	0.734241	2.05268	6.81886	1.90692	0.895242	1.61603	0.00547529	225.512	0.00493361	201.239	0.00875747	361.873	158.462	1359.44	0.854849	0.00655435	0.0530764	0.519864	0.398928	1270.62	0.00702634	205.237	0.00312567	71.2826	7.23197	239368	16.9322	29.4068	0.0851371	-45.932
70	1.4	3.35392	0.822357	5.86714	0.431525	2.90844	4.9498	45.9085	2.76272	9.79827	6.79827	1.01009	3.35546	0.114671	0.803149	3.97276	0.562867	0.023127	2.80105	0.79212	1.76392	5.8596	1.2537	0.843794	2.15561	0.00956358	132.414	0.00818294	110.62	0.0203937	285.904	150.441	896.465	0.779256	0.00954783	0.0416352	0.707328	0.408967	6552.6	0.0172213	94.875	0.00882096	26.3419	60.5144	789093	7.20833	7.875	0.0280538	-440.722
71	1.96117	4.80589	1.21492	8.40277	0.415267	2.77298	7.00083	64.2066	1.87265	5.08112	2.08112	1.1919	3.9594	0.0733888	0.805944	3.95448	0.448678	0.00984618	7.77266	0.725207	2.14033	7.11004	2.09035	0.904939	1.56885	0.00486565	264.609	0.00445932	237.208	0.00736408	422.431	105.376	1132.3	0.865408	0.00937639	0.0767286	0.405448	0.49558	830.964	0.00686854	216.018	0.00375904	94.6276	3.56547	212567	12.8193	38.8193	0.0994012	-128.638
72	0.862206	1.89009	0.322064	3.24119	0.425443	3.44583	2.71351	94.5802	4.44344	22.1066	19.1066	0.637606	2.11808	0.26845	0.728086	5.54802	0.770662	0.118325	0.549709	0.745548	1.07251	3.56282	0.481006	0.595399	6.16702	0.0260449	43.6158	0.0160351	25.5747	0.15176	272.394	787.694	1150.37	0.511468	0.00206607	0.0102921	6.66324	0.379282	167560	0.0432267	36.5246	0.0205159	10.0521	4147.77	7.12127e+06	13.459	11	0.0097522	-61.4624
73	0.622512	1.71924	0.429536	2.7509	0.19377	2.24116	2.43678	29.6259	3.51343	14.2479	11.2479	0.749479	2.48972	0.195403	0.791232	4.22602	0.694631	0.0651687	0.912861	0.748546	1.27585	4.23827	0.682844	0.722785	3.69628	0.0353656	36.0592	0.027226	24.5578	0.114889	146.835	270.807	708.104	0.640061	0.00648471	0.0288804	3.88299	0.338163	28957.6	0.0741132	21.7241	0.0341584	4.27039	885.865	1.0706e+06	7.55172	3.75862	0.0134633	-119.049
74	1.14939	3.11101	0.83717	5.03815	0.160708	2.30549	4.25533	19.8607	2.34065	7.15529	4.15529	1.03083	3.42435	0.102923	0.859852	3.2984	0.493329	0.0177526	4.35198	0.675586	1.83933	6.11012	1.63055	0.890426	1.68758	0.0117689	113.695	0.0107211	98.9507	0.0188515	201.45	70.4267	512.691	0.846636	0.01611	0.0696633	0.571175	0.443536	1129.73	0.0205666	78.0196	0.0111468	23.8195	11.3381	129723	7.11765	10.098	0.0639098	-131
75	1.45494	3.30569	0.673796	6.27027	0.962783	4.68712	4.82642	109.907	3.11874	11.5865	8.58648	0.923647	3.06829	0.14385	0.606278	4.03128	0.58872	0.0329395	2.36869	0.747999	1.65265	5.48998	1.12881	0.819928	2.32099	0.00915487	127.881	0.00758007	104.787	0.0208283	293.251	435.366	1986.76	0.754905	0.00340281	0.0205916	1.30717	0.350519	20429	0.0122368	136.2	0.00489096	40.7864	190.011	2.31165e+06	18.0364	14.9091	0.0264678	-116.652
76	2.34941	4.54763	0.924261	8.66908	0.890919	4.35491	7.06135	197.331	2.69034	9.31343	6.31343	1.06163	3.52667	0.10611	0.501193	3.64187	0.509028	0.0173465	4.5596	0.741698	1.93838	6.43916	1.60599	0.875645	1.82902	0.00496002	234.792	0.00437834	204.689	0.00892405	428.788	462.912	3255.67	0.824172	0.00233584	0.0367634	1.21236	0.421526	4990.78	0.00590915	224.913	0.00268735	85.7726	23.8826	1.08402e+06	35	71.3641	0.0719027	-36.7474
77	0.931536	2.67175	0.588364	4.60597	0.505546	3.00712	3.64724	28.1709	3.19267	12.2122	9.21221	0.886196	2.94388	0.151171	0.721015	3.26935	0.592142	0.0343882	1.96602	0.729091	1.58385	5.26144	1.0632	0.825748	2.15146	0.0142964	84.7942	0.01199	69.3288	0.0296577	184.492	150.835	650.736	0.770281	0.0107944	0.0261487	0.756919	0.42386	6910.61	0.0286558	61	0.0174345	14.5111	94.4274	549843	5.61111	6.38889	0.0273141	-69.3415
78	1.20589	2.51153	0.543032	4.54626	0.635469	3.0717	3.62276	57.8455	3.39237	13.6076	10.6076	0.8408	2.79308	0.167194	0.688192	4.04889	0.638349	0.0448392	1.46776	0.758819	1.48443	4.93117	0.88906	0.78352	2.81289	0.0157601	75.628	0.0125627	58.6885	0.0426001	214.59	330.037	1178.59	0.706228	0.00491731	0.0229249	1.91581	0.33297	23845.3	0.0242209	63.3636	0.0097974	15.2779	371.826	1.65493e+06	14.5636	6.45455	0.0191039	-101.931
79	0.37292	6.2551	1.6256	10.7951	0.4521	2.66729	8.86981	166.786	1.6412	4.54813	1.54813	1.29249	4.29356	0.0590895	0.598876	3.69966	0.412334	0.00617034	10.6274	0.796147	2.33644	7.76148	2.4973	0.916111	1.45867	0.00322532	448.448	0.00296228	410.222	0.00470198	651.557	171.985	2373.17	0.883888	0.00464508	0.079615	0.427434	0.540522	361.91	0.00381305	410.619	0.00190873	209.274	1.04727	148176	29.1303	143.402	0.156616	-557.007
80	2.23212	6.11164	1.70086	10.0692	0.0934189	2.7419	8.02761	25.8156	1.45801	3.79127	0.791272	1.30695	4.34159	0.0554192	0.845996	2.82787	0.352125	0.00599622	15.0007	0.730977	2.3026	7.64908	3.1326	0.940549	1.2892	0.00332723	429.512	0.00314323	400.68	0.00432875	562.737	27.1608	417.141	0.920309	0.0246436	0.155739	0.119094	0.513195	35.7945	0.00360932	377.651	0.00185625	176.561	0.10039	16864.7	9.68493	37.3425	0.276515	-72.2312
81	8.00979	25.9031	6.26595	44.3655	0.298439	2.69708	38.9799	686.329	7.78252	61.7185	58.7185	0.404348	1.34321	0.69803	0.725387	4.47177	0.87181	0.685004	13.7541	0.341625	0.523571	1.73927	1.03593	0.604599	26.3804	0.000301059	3606.91	0.000203787	1994.27	0.00650051	107536	210.289	337.745	0.289158	0.000890155	0.0298654	0.255327	0.821469	18806	0.000353478	3177.97	0.000294597	2583.62	4.59152	7.70274e+07	27.6108	255.862	0.122585	-80.2295
82	1.67743	4.18261	1.16907	7.52445	0.749224	3.45863	6.334	33.2601	2.86772	10.9612	7.96124	1.11902	3.71729	0.0968467	0.752452	3.10566	0.473308	0.0153132	6.20727	0.784978	1.98986	6.61018	1.91615	0.889243	1.68984	0.00644649	209.247	0.00571331	186.971	0.0113352	336.405	77.7645	635.163	0.845225	0.0141098	0.0650352	0.282944	0.345467	936.875	0.00721694	227.188	0.00245475	73.9841	6.26381	153338	6.4	11.825	0.0804829	-50.8529
83	1.40372	2.80658	0.55486	5.12525	0.618681	3.35538	4.09884	119.336	3.33935	13.2163	10.2163	0.85547	2.84181	0.163045	0.647474	4.67308	0.639188	0.0442263	1.43967	0.767689	1.49627	4.9705	0.883544	0.776848	2.91062	0.0125257	92.8511	0.00988387	71.5787	0.0352916	270.516	582.946	2109.07	0.698343	0.00281289	0.0195692	2.60728	0.387703	50319.8	0.0198248	77.6463	0.00936346	21.6825	614.132	4.36415e+06	16.5366	12.0732	0.015428	-115.098
84	1.4513	3.44169	0.899606	6.33887	0.826108	3.62174	4.3679	12.0046	3.07763	11.8495	8.84954	1.02758	3.41354	0.118224	0.759097	2.38052	0.465154	0.0190286	6.20563	0.649492	1.87912	6.2423	1.92164	0.904095	1.53814	0.00908953	142.372	0.0082242	129.662	0.0141242	211.052	43.2077	298.423	0.87103	0.0218264	0.0655997	0.242037	0.400544	285.93	0.0104594	156.175	0.00497394	55.9925	2.67308	33194.2	4.75439	9.80702	0.130734	-43.4694
85	3.1706	7.31277	1.64143	13.4272	0.787095	3.4412	11.5767	384.71	1.62772	4.29769	1.29769	1.30398	4.33171	0.0588482	0.486432	3.76896	0.401672	0.00573711	12.3286	0.774434	2.39262	7.94811	2.66329	0.921372	1.43861	0.00201181	596.418	0.00186307	547.091	0.00285548	865.597	342.228	4775.06	0.889657	0.00210507	0.0719222	0.613266	0.539701	202.063	0.00227822	550.056	0.00128906	282.025	0.398004	114554	70.8934	350.027	0.194039	-116.315
86	1.06529	2.48037	0.543941	4.40353	0.572683	3.57414	3.36897	20.2001	3.52555	14.4432	11.4432	0.845247	2.80785	0.171423	0.799012	3.32416	0.613393	0.0453559	2.041	0.657058	1.50877	5.01203	1.03487	0.800971	2.54739	0.016209	74.5076	0.0132462	59.3017	0.040275	186.684	122.127	458.248	0.735001	0.011505	0.0285436	0.799623	0.186807	5189.69	0.0251068	64.0938	0.00586557	8.54248	80.0617	358479	6.125	3	0.0314342	-596.885
87	0.9323	2.45767	0.588474	4.65033	0.735475	3.83821	3.85844	48.6225	3.94281	18.3464	15.3464	0.86191	2.8632	0.17558	0.71844	4.01801	0.652146	0.0532095	1.49973	0.786463	1.4778	4.90915	0.871539	0.765422	3.1215	0.0170083	73.9914	0.0133098	56.4607	0.0520934	223.322	269.711	936.044	0.682541	0.00573843	0.0224899	1.44598	0.197671	26919.3	0.0300178	54.7692	0.00950249	5.7259	445.1	1.74219e+06	10.4872	2.64103	0.0157703	-68.5584
88	1.17666	2.62644	0.519157	4.24706	0.191646	3.47196	3.61426	33.7025	3.82573	17.3193	14.3193	0.836887	2.78008	0.179449	0.845443	4.09291	0.654368	0.0536875	1.45006	0.735581	1.44479	4.79949	0.852366	0.755843	3.04548	0.0147552	81.3017	0.0114607	60.764	0.041906	252.942	183.969	598.924	0.683915	0.00954328	0.0245124	1.01939	0.227762	17409.7	0.0248634	65.0385	0.00714408	10.5499	230.042	1386788	3.84615	2	0.0162095	-9.94836
89	1.08285	2.7748	0.671425	4.53542	0.113022	2.89831	3.6059	12.5865	3.1436	12.1405	9.14053	0.935344	3.10715	0.136947	0.85151	2.91472	0.566891	0.0308158	2.67565	0.701643	1.64012	5.44837	1.22718	0.844445	2.02894	0.0140099	92.4116	0.0120791	77.1679	0.0275981	187.812	59.4988	304.366	0.791209	0.0252044	0.0477636	0.400471	0.155309	1888.95	0.0219868	77.1364	0.00384351	7.78176	23.8219	166060	2.63636	2	0.0388007	-78.7492
90	1.37818	3.22719	0.783884	5.67239	0.598363	2.8717	4.70296	53.1325	2.6919	8.97095	5.97095	0.992639	3.29748	0.11782	0.786297	4.13632	0.545891	0.0224149	2.79985	0.772056	1.76426	5.86076	1.29374	0.857697	2.00402	0.0101274	122.734	0.00880093	104.145	0.0198061	247.945	192.438	1146.33	0.799133	0.00742182	0.0377532	0.925956	0.323464	9009.4	0.0166093	99.6604	0.00606785	25.1697	92.5337	980550	10.1321	8.01887	0.0257532	-85.3972
91	1.82954	5.19305	1.39175	8.68143	0.28818	2.21465	7.39203	74.5723	1.62857	4.20068	1.20068	1.23126	4.09014	0.0657888	0.803495	4.03847	0.431638	0.00818262	8.38142	0.773873	2.19221	7.28235	2.23743	0.910391	1.54378	0.00432672	306.469	0.00399537	274.665	0.00632279	500.066	103.365	1244.09	0.871352	0.00921479	0.0811907	0.364715	0.444688	363.273	0.00580715	247.843	0.00288932	97.7812	1.29615	128182	15.3981	41.9074	0.120334	-92.3693
92	1.04661	3.03355	0.723494	4.78105	-0.0338896	2.92952	3.84849	17.813	2.68229	8.84068	5.84068	0.972655	3.23109	0.121669	0.799324	2.98195	0.519357	0.0230831	3.36322	0.675407	1.7392	5.7775	1.44072	0.875855	1.79542	0.012041	108.763	0.0107553	93.9455	0.0205757	199.994	73.8651	450.156	0.830434	0.0191041	0.0508883	0.454192	0.30817	1118.34	0.0197911	94.7021	0.00819526	23.679	11.1681	123310	4.53191	6.2766	0.0640327	-52.6678
93	2.33584	5.7676	1.60142	10.2395	0.405413	3.19875	8.00215	31.0528	1.92463	5.62853	2.62853	1.28579	4.27129	0.0625286	0.80527	2.91849	0.366064	0.00703094	15.0331	0.706761	2.28227	7.58154	3.05824	0.935993	1.32466	0.00361703	385.698	0.0034026	360.112	0.00482834	506.471	37.7551	522.35	0.913704	0.0195182	0.125242	0.126202	0.504655	51.6286	0.00401201	375.457	0.00232826	164.664	0.176606	18175	8.94286	43.08	0.26003	-13.7055
94	1.0399	2.62211	0.667866	4.53207	0.452895	2.79319	3.67839	24.9834	3.05626	11.4461	8.44605	0.934596	3.10466	0.135977	0.767177	3.36314	0.567904	0.0289786	2.50705	0.73016	1.6633	5.52536	1.20379	0.842074	2.09792	0.0153522	83.981	0.0130521	70.3625	0.0318871	173.868	123.553	627.799	0.783763	0.0125805	0.0426802	0.905955	0.293637	4772.45	0.0255575	66.0526	0.00829626	16.1134	71.0239	360498	7.05263	4.42105	0.031906	-191.712
95	1.23892	3.52368	1.00194	6.11579	0.332923	2.81729	5.20426	25.9906	2.61059	9.25923	6.25923	1.09201	3.62757	0.0963105	0.843527	3.39538	0.476704	0.0153628	5.0316	0.742246	1.93195	6.41779	1.77165	0.89448	1.71979	0.00936789	147.819	0.00849818	130.476	0.0161248	254.282	75.1478	602.736	0.848824	0.0145864	0.0673963	0.409642	0.266323	1341.08	0.014737	116.6	0.00463203	25.9534	11.1558	185005	4.84	5.24	0.0542299	-54.9413
96	1.57849	4.00755	0.900577	6.08511	-0.0415492	2.21825	5.54366	114.68	2.0568	5.49123	2.49123	1.05911	3.51828	0.0950452	0.827744	5.23538	0.57519	0.0206751	2.50154	0.833929	1.79263	5.95499	1.18051	0.835792	2.35203	0.00694616	177.623	0.00599562	143.378	0.0144674	466.499	260.916	1789.86	0.759339	0.00626696	0.0436388	1.02603	0.282269	14778.3	0.0131979	114.627	0.0043135	27.0731	86.4372	2.82815e+06	11.16	8.09333	0.0209673	-50.3321
97	1.8793	4.91186	1.2237	7.96871	0.246484	2.27145	6.99888	87.8634	1.63231	4.03653	1.03653	1.19069	3.95539	0.0703879	0.753837	4.07675	0.451081	0.00926115	6.39446	0.771167	2.11441	7.02392	1.98611	0.905549	1.57878	0.00468133	271.725	0.0043132	241.394	0.00690337	458.209	138.392	1519.12	0.864662	0.00741271	0.0761778	0.598895	0.424019	743.193	0.00683735	194.638	0.00317484	74.9557	2.69076	232579	19.5872	39.9908	0.0974955	-89.4371
98	1.58064	4.00976	1.06127	6.94068	0.827618	3.22842	5.70567	24.2831	2.83489	10.5741	7.57412	1.08867	3.6165	0.101445	0.801318	3.02029	0.461687	0.01484	6.43918	0.730379	1.99017	6.6112	1.96655	0.894961	1.58761	0.00674892	189.597	0.00606434	169.412	0.0106935	296.296	64.1357	499.132	0.859872	0.015498	0.0713849	0.316363	0.376295	525.182	0.00819658	187.234	0.00358269	62.5439	3.71186	81464.4	6.48052	12.013	0.101717	-17.8653
99	1.97686	4.51175	1.43328	8.31094	0.240942	2.67685	5.68593	15.7009	1.88892	5.59127	2.59127	1.22615	4.07317	0.0680724	0.824232	2.58281	0.379822	0.00868433	13.5987	0.664806	2.16703	7.19873	2.91586	0.929274	1.38164	0.00622939	245.356	0.00579442	227.917	0.00887406	331.126	26.4156	329.054	0.903095	0.0243542	0.160967	0.187612	0.416362	63.5667	0.00616739	254.033	0.00239433	102.133	0.359962	15009	5.8	16.0667	0.206897	-203.499
100	0.803751	1.96478	0.385368	3.52834	0.882561	4.1931	3.06581	74.4574	4.61803	23.963	20.963	0.695199	2.3094	0.251633	0.64241	4.46197	0.766309	0.109647	0.628326	0.810131	1.16022	3.85417	0.505694	0.614512	5.94519	0.0243837	47.9374	0.0153583	29.3091	0.142331	277.251	567.06	956.931	0.52854	0.00279573	0.0125242	4.40055	0.176207	122597	0.0352094	39	0.00832796	4.64412	2935.1	5.35086e+06	14.8182	3.72727	0.00928858	-65.7815
101	0.703989	1.78068	0.416692	2.94926	0.533667	2.97557	2.57751	24.203	3.93755	17.7997	14.7997	0.738273	2.45249	0.21179	0.797753	3.93682	0.686637	0.0678615	0.977161	0.736056	1.2934	4.29658	0.710115	0.728399	3.45082	0.0310183	39.6262	0.0233094	28.1797	0.100042	141.447	229.294	569.376	0.653869	0.00789776	0.0274019	2.91094	0.2727	28442.9	0.0531371	28.5238	0.0172766	4.88303	842.316	1.05144e+06	6.61905	2.14286	0.0123602	-113.12
102	1.10329	2.67872	0.668367	4.64276	0.557225	2.69705	3.95304	106.099	2.96836	10.8243	7.82429	0.924084	3.06974	0.136063	0.598885	4.22137	0.590035	0.0299996	2.05657	0.771231	1.6362	5.43535	1.08526	0.827553	2.37504	0.0145899	85.6623	0.0122788	69.7319	0.0331073	210.437	507.279	2421.02	0.755838	0.00304841	0.0380012	3.70935	0.357826	35848.7	0.0261532	57.9432	0.0102509	17.6933	523.063	2.74607e+06	28.2273	11.7045	0.0177742	-110.588
103	1.48909	4.16827	1.12528	7.27562	0.173585	2.89385	5.51789	17.44	2.22172	6.79851	3.79851	1.12905	3.75061	0.0860421	0.818508	2.72732	0.41557	0.0114122	8.68692	0.651734	2.04529	6.79432	2.34997	0.919112	1.43651	0.00681076	203.166	0.00631582	185.124	0.0095732	295.831	40.0347	379.75	0.889984	0.0218397	0.102285	0.231334	0.423076	174.093	0.00944726	177.373	0.00476533	63.5342	0.976464	35847.6	5.96	13.4	0.143403	-66.5418
104	1.33902	3.10357	0.903685	5.64179	0.669471	3.28497	5.11523	46.479	3.35201	14.5422	11.5422	1.01292	3.36486	0.122415	0.788893	4.02099	0.576552	0.0289565	3.15133	0.810052	1.74347	5.79167	1.27633	0.823465	2.44372	0.011675	119.779	0.00971623	99.1919	0.0293535	270.611	159.267	902.436	0.751027	0.00868004	0.0522009	0.86096	0.301075	8740.59	0.0192558	94.1364	0.00630879	19.9827	94.824	884479	6.5	5.31818	0.0235043	-18.7918
105	2.04881	7.91482	2.0917	12.9987	0.17411	2.49026	11.5735	84.467	1.02432	2.55839	-0.441606	1.42495	4.73358	0.0423398	0.812027	3.69688	0.338848	0.0037349	18.8579	0.771601	2.51466	8.35354	3.44385	0.94381	1.29385	0.0019233	705.49	0.00183056	660.501	0.00241939	933.652	52.2282	1064.83	0.921462	0.0123161	0.132841	0.12505	0.543471	35.7632	0.00235131	584.624	0.00141968	292.621	0.0549641	29824.4	18.0368	105.432	0.284858	-58.2694
106	1.91999	4.75313	1.25631	8.24642	0.560507	3.07155	7.1728	51.4859	2.11185	6.32954	3.32954	1.17747	3.91147	0.0782364	0.827532	3.7862	0.455065	0.0105769	6.48221	0.792038	2.09927	6.97363	1.97874	0.901677	1.56967	0.00503884	261	0.0045907	233.049	0.00771959	415.053	90.8871	908.311	0.863084	0.0118965	0.0704344	0.316247	0.425819	549.818	0.00665417	213.712	0.0029071	80.5329	2.40471	141470	11.2424	23.4242	0.0974889	-94.4541
107	0.975689	2.20743	0.405279	3.72111	0.134349	3.19655	3.1535	135.554	3.97142	18.1833	15.1833	0.732881	2.43458	0.216687	0.762128	6.21754	0.73752	0.0833477	0.804389	0.758292	1.22983	4.0854	0.585809	0.62942	5.19214	0.0200283	58.243	0.0131323	35.9659	0.0985447	307.157	864.499	1680.27	0.550898	0.00185759	0.0188065	7.50705	0.228744	212419	0.0342415	42.5593	0.00910659	6.39039	3969.2	1.2048e+07	14.2881	5.50847	0.0076863	-115.866
108	2.1726	5.79886	1.55536	9.48526	0.156783	2.52598	8.04862	44.4889	1.51931	3.97194	0.971935	1.29584	4.30469	0.0574275	0.837661	3.41628	0.382256	0.00608421	13.5495	0.707167	2.31264	7.68242	2.8713	0.927524	1.39318	0.0035635	382.442	0.00334923	350.184	0.00481044	550.101	49.7979	717.013	0.899735	0.0139618	0.125944	0.200744	0.425961	72.3731	0.00420793	335.97	0.00189882	128.323	0.212809	30116.8	12.2338	38.1642	0.209593	-51.1762
109	0.899147	2.43497	0.482459	3.95389	0.234719	2.73846	3.19858	28.6158	3.40678	13.4596	10.4596	0.808078	2.68438	0.177887	0.793959	3.73265	0.650903	0.0501178	1.29324	0.728854	1.41429	4.69816	0.833707	0.76754	2.8836	0.0167254	70.2986	0.0131187	53.1472	0.0455065	209.435	181.253	577.442	0.699167	0.00998247	0.0203914	1.03457	0.328408	11399.9	0.0298297	55.3438	0.0129493	13.6631	176.452	790012	4.9375	4.125	0.0217835	-77.0341
110	1.9407	5.15417	1.32346	8.20906	0.112649	2.29958	7.10949	60.9429	1.5465	3.74015	0.740154	1.22165	4.05824	0.0659707	0.863203	4.06646	0.4378	0.00835045	7.53356	0.771868	2.16448	7.19026	2.13648	0.909905	1.5164	0.00436194	302.276	0.00401778	271.295	0.00638864	476.289	86.0053	1024.91	0.873686	0.011021	0.0901783	0.377764	0.376194	566.713	0.00589786	232.21	0.00218074	83.3519	1.98643	189536	10.7343	22.5105	0.0967524	-275.644
111	2.43276	7.66096	2.11604	11.7469	0.168383	2.12151	11.008	62.9425	0.771351	1.92179	-1.07821	1.40122	4.65475	0.0420838	0.852893	3.55875	0.333627	0.00395759	20.1445	0.762541	2.48753	8.26341	3.57533	0.944291	1.28154	0.00208677	657.149	0.00199155	610.694	0.00255777	898.598	40.3617	820.187	0.922478	0.0137948	0.186048	0.176505	0.555325	26.0029	0.00239888	563.778	0.00136644	306.166	0.0394818	23049.8	16.386	101.006	0.333009	-119.7
112	1.29759	2.27443	0.510629	4.15971	1.1172	3.98912	3.57017	58.462	4.14892	20.2753	17.2753	0.779723	2.59018	0.204839	0.577406	3.52369	0.660983	0.0614298	1.26777	0.781813	1.39563	4.63617	0.810766	0.761732	2.97084	0.0186585	63.5831	0.0142885	48.4595	0.0550857	185.11	426.248	1211.71	0.688238	0.00382611	0.0276475	3.4023	0.431239	39386.3	0.0258361	59.96	0.0132555	20.0908	792.538	2.08605e+06	12.4	9.32	0.0155618	-105.492
113	0.886173	2.31154	0.596808	4.07038	-0.207615	3.70901	3.3398	23.3373	3.87857	17.8506	14.8506	0.863547	2.86864	0.172691	0.828593	3.70317	0.63398	0.050916	2.19305	0.677716	1.46209	4.85697	1.00002	0.778008	2.93075	0.0225885	65.4915	0.0185734	49.9801	0.0693679	189.678	145.516	514.455	0.702914	0.00995135	0.0357583	0.959818	0.264455	10014.8	0.0365801	51.7407	0.0125031	11.8765	177.265	642327	4.55556	2.55556	0.0213946	-114.79
114	1.46511	4.7345	1.30586	8.35844	0.77453	3.15471	6.4775	27.0814	2.43427	8.54196	5.54196	1.17633	3.90768	0.0811521	0.73446	2.71612	0.416003	0.010182	10.1362	0.719198	2.14249	7.1172	2.46357	0.91615	1.44403	0.0050166	261.9	0.0046136	238.955	0.00723734	377.824	50.4305	511.64	0.886821	0.0150775	0.0982963	0.231138	0.465388	99.3359	0.0056112	254.382	0.00289567	110.725	0.483913	24183.2	9.19847	27.7481	0.183217	-16.0018
115	1.08531	2.76255	0.625716	4.95633	0.393927	2.9189	3.99018	47.6927	3.10513	11.6053	8.60533	0.906021	3.00974	0.144946	0.74789	3.997	0.607023	0.0347001	1.89466	0.752903	1.58906	5.27874	1.02169	0.810886	2.45309	0.0136671	89.465	0.0113868	71.0278	0.0313445	228.457	229.139	986.581	0.740358	0.00663184	0.0294511	1.24716	0.321868	13629.7	0.0242384	61.0652	0.00888805	12.8869	173.018	1.17038e+06	12.3043	7.04348	0.021316	-79.9833
116	0.903219	2.32962	0.558107	4.2318	0.711353	3.08324	3.61448	67.7641	3.50887	14.602	11.602	0.83714	2.78092	0.171599	0.668603	4.25196	0.672302	0.0506283	1.25235	0.803644	1.44532	4.80124	0.782905	0.744212	3.34702	0.0186855	65.7092	0.0142216	48.1384	0.0598803	223.022	405.18	1261.89	0.662076	0.00408489	0.0215937	2.48731	0.360409	48013.7	0.0346073	46.0435	0.0152746	11.7167	927.22	2.75715e+06	11.4783	7.08696	0.0126513	-103.051
117	1.17304	3.14822	0.716175	5.61752	0.455099	2.8854	4.66142	109.231	2.76167	9.32483	6.32483	0.965571	3.20756	0.124923	0.608804	4.10601	0.57797	0.0263348	2.35476	0.767241	1.70679	5.66985	1.15546	0.831435	2.26001	0.010563	115.623	0.0089449	94.8368	0.0227593	268.093	411.413	2170.4	0.766198	0.00347638	0.0307137	1.83391	0.280917	16754.1	0.0164297	97.1754	0.00541498	21.9657	175.63	1.7512e+06	20.9825	15.4737	0.0262855	-109.142
118	1.64816	3.85812	0.865273	6.81964	0.332415	2.44476	5.43008	103.922	2.28453	6.80575	3.80575	1.04392	3.46783	0.100919	0.661773	4.10207	0.53128	0.0176906	3.36786	0.76834	1.85301	6.15557	1.40756	0.864444	1.95226	0.00714806	169.698	0.00628471	144.357	0.0132332	345.07	274.76	1924.36	0.806379	0.00464116	0.0401925	1.08398	0.400755	6216.45	0.0107347	137.331	0.00480669	45.711	43.7497	967106	15.0882	22.3676	0.040392	-102.971
119	0.641516	3.77018	0.921462	6.54816	0.221832	3.34869	5.55729	82.4312	2.51246	8.15225	5.15225	1.06921	3.55185	0.101024	0.778086	4.49904	0.539896	0.0187876	3.80585	0.764958	1.87259	6.2206	1.42766	0.85	2.05084	0.00812332	165.469	0.00702591	139.297	0.0160017	343.182	214.505	1475.92	0.790931	0.00621295	0.0420358	0.736584	0.347489	7322.61	0.0134304	138.022	0.00426742	44.6844	51.798	1140435	8.73333	11.7111	0.0329308	-55.4619
120	4.53343	11.9408	2.55906	19.8872	0.218193	2.29568	17.8018	4473.59	0.448491	1.46771	-1.53229	1.51439	5.0307	0.0333321	0.462636	6.89651	0.351885	0.0024551	18.9175	0.847824	2.7117	9.00809	3.34878	0.935325	1.35843	0.00077482	1552.37	0.000729809	1442.09	0.00102661	2156.16	1420.43	35944.4	0.907448	0.00051211	0.0803005	1.16233	0.57719	148.379	0.000885481	1373.23	0.000530518	764.743	0.0936577	265579	411.373	3674.02	0.251073	-275.221
121	1.17597	2.45661	0.511759	3.82573	0.0314502	3.09335	2.89034	14.7593	3.77282	17.0556	14.0556	0.829175	2.75446	0.178494	0.814539	3.06199	0.618628	0.04893	1.99878	0.608675	1.48511	4.93342	1.01032	0.79789	2.42336	0.0168646	72.4208	0.0137835	57.4106	0.0388353	174.62	91.9573	332.778	0.7384	0.0166271	0.0369449	0.736103	0.247774	3098.31	0.0259356	64.5517	0.00711973	16.2976	45.444	221975	3.75862	2.86207	0.0386152	-64.3879
122	1.05313	2.67147	0.649642	4.29067	0.0124962	3.05866	3.66784	18.1232	3.2939	13.3363	10.3363	0.92088	3.0591	0.142602	0.82645	3.23515	0.587019	0.03368	2.3676	0.715327	1.59577	5.30103	1.13861	0.823249	2.27269	0.0153714	85.0469	0.012996	68.7181	0.0330754	197.845	90.7893	421.621	0.764695	0.0177379	0.0483408	0.67319	0.233879	4062.25	0.0261772	61.9583	0.00602951	10.1585	52.7897	339767	3.25	2.08333	0.0283019	-75.3616
123	1.66083	4.07467	0.984383	6.81772	0.263045	2.49367	5.88143	128.531	2.12466	6.09411	3.09411	1.10023	3.6549	0.0891779	0.765846	5.00375	0.527719	0.0155318	3.75011	0.797334	1.92435	6.39257	1.45862	0.86233	2.00051	0.00664819	190.247	0.0058285	161.65	0.0127	393.435	282.172	2235.13	0.802435	0.00467216	0.0524735	1.19039	0.436967	8298.22	0.0102554	142.717	0.00464581	57.4595	50.1174	1.54597e+06	14.3913	25.4203	0.0349987	-75.3237
124	1.26173	2.95262	0.613129	5.05802	0.350169	2.69976	4.11642	83.9016	2.90227	10.1689	7.1689	0.900231	2.9905	0.141371	0.830135	5.23824	0.630927	0.0361497	1.59562	0.784755	1.55978	5.18148	0.925666	0.78282	2.89902	0.0115981	102.097	0.00921246	79.1386	0.0325184	298.504	345.543	1436.06	0.701208	0.00471473	0.0241638	1.64989	0.335496	38216.8	0.0183532	87.4889	0.00761176	18.448	431.828	3.69355e+06	6.73333	5.57778	0.0126689	-66.6458
125	1.37996	3.61726	0.867369	6.23579	0.758854	3.70535	5.05632	21.7614	3.36566	14.0369	11.0369	1.00255	3.33039	0.128317	0.820063	3.08413	0.510739	0.0235092	4.29085	0.726836	1.81074	6.01516	1.58717	0.877219	1.84335	0.00806309	154.468	0.00710927	135.171	0.0148837	277.044	76.0318	456.223	0.825593	0.0166941	0.0485787	0.314684	0.309904	1642.47	0.0117411	140.395	0.00475334	29.903	13.5858	212823	3.89474	4.78947	0.0505319	-96.4943
126	1.57649	4.21482	1.21957	7.17803	0.216972	2.54211	6.06528	28.2562	2.00256	5.92127	2.92127	1.16196	3.85995	0.077446	0.829956	3.23605	0.438406	0.0105451	6.7798	0.764722	2.04912	6.80704	2.07605	0.909706	1.5077	0.00678567	208.553	0.0062255	187.205	0.0105901	319.045	57.8298	584.254	0.876721	0.0170241	0.100037	0.361847	0.35442	369.108	0.00825136	177.337	0.00293044	57.3125	2.2952	75310.7	7.28916	11.5301	0.0990453	-51.1008
127	1.50475	4.32514	1.02498	7.82084	0.596137	3.19223	6.13872	65.9151	2.27963	6.90263	3.90263	1.11619	3.7079	0.0900944	0.658574	3.37636	0.456901	0.012132	6.44764	0.696552	2.05037	6.81117	1.96897	0.902565	1.56749	0.00575447	215.408	0.00524249	193.179	0.00877656	341.129	146.979	1283.82	0.864648	0.00679346	0.0527819	0.493066	0.445917	813.691	0.00731515	192.397	0.00362415	72.2189	4.6075	156773	16.451	41.0196	0.107087	-91.5458
128	1.31375	3.22604	0.84527	5.25895	0.221294	2.57635	4.48557	21.1886	2.50976	8.26941	5.26941	1.03373	3.43398	0.104342	0.831377	3.21952	0.512819	0.0183949	4.31249	0.697772	1.83738	6.10364	1.56705	0.874287	1.8169	0.0107337	122.981	0.00952412	105.973	0.019101	226.345	70.7873	495.77	0.825916	0.0168824	0.0795833	0.634269	0.362016	1941.91	0.0188347	87.3636	0.00858458	21.986	18.1565	233858	4.15152	4.63636	0.0401949	-46.0534
129	1.22484	3.34854	0.864187	5.49697	0.301708	2.71401	4.81211	29.8154	2.54328	8.35289	5.35289	1.03753	3.44661	0.105644	0.832252	3.56697	0.519406	0.0188899	3.46691	0.762328	1.82508	6.06277	1.451	0.875201	1.83004	0.00985942	131.901	0.00874686	113.917	0.0174134	248.274	97.2606	670.52	0.824867	0.01539	0.0487165	0.470806	0.362345	2408.15	0.0162009	101.87	0.00668286	33.2745	21.1264	307400	5.17391	6.34783	0.0413297	-45.3253
130	6.31679	17.8983	4.84071	29.4386	0.452213	2.4741	26.4331	200.891	6.80281	51.7675	48.7675	1.2975	4.31019	0.11627	0.849934	3.93505	0.451379	0.0848708	53.7172	0.663839	2.13324	7.08647	4.78399	0.888621	3.20596	0.000444122	2631.72	0.000412785	2210.18	0.00100221	11503.4	40.0062	789.661	0.734689	0.00292774	0.350174	0.121104	0.74612	349.349	0.000491847	2374.34	0.00037638	1735.61	0.0861918	1.42336e+06	18.7033	295.38	0.408411	-29.3604
131	0.976568	2.18452	0.410283	4.04189	0.672154	3.37391	2.79189	43.568	3.95388	17.933	14.933	0.723001	2.40176	0.220202	0.613952	3.44287	0.664425	0.0652414	1.24209	0.654792	1.31879	4.38092	0.801216	0.753064	2.94506	0.0195821	58.3022	0.0148502	43.9433	0.0576007	167.781	361.502	915.188	0.684686	0.00463756	0.0180642	2.55146	0.401208	24766.4	0.0271093	58.3654	0.0123439	21.3707	498.799	1.30368e+06	9.42308	8.65385	0.0208584	-96.5292
132	1.09011	2.55613	0.596014	3.98464	-0.221576	2.93756	3.35726	20.5104	3.25754	12.7228	9.72278	0.887797	2.9492	0.150413	0.873707	3.61697	0.598658	0.0374862	2.16009	0.68151	1.54856	5.14421	1.07946	0.811836	2.41078	0.0167956	76.8612	0.0140924	60.8522	0.0379699	194.876	111.579	475.84	0.750671	0.0149669	0.0484053	0.919844	0.277791	6664.41	0.0269307	58.3636	0.00763285	13.4669	91.2846	530440	3.27273	2.45455	0.0219342	-158.918
133	1.68369	4.13326	0.909492	8.05087	1.16485	5.59528	6.15944	58.6262	2.89706	10.3876	7.38761	1.0282	3.41561	0.118671	0.602482	3.01573	0.516799	0.0207599	4.56474	0.742146	1.87015	6.21251	1.57555	0.870846	1.76986	0.00607004	197.827	0.00531507	172.656	0.0106457	343.385	168.568	1051.99	0.826413	0.00684624	0.0341475	0.43374	0.429265	2015.96	0.00757794	204.031	0.00354259	79.2458	12.127	352609	12.8	24.3692	0.0733221	-50.867
134	1.27341	2.67543	0.442057	3.8244	-0.464225	3.56965	3.31379	49.0781	4.03997	18.8246	15.8246	0.763263	2.53551	0.207983	0.796449	4.34348	0.706006	0.0773177	1.0325	0.720076	1.2828	4.26137	0.683049	0.696001	4.01701	0.0139541	82.2723	0.0101119	55.7571	0.0517314	345.39	270.104	662.078	0.615653	0.00628483	0.0245795	1.86257	0.211261	25688.3	0.0201562	65.375	0.00398035	14.4473	305.064	2.24041e+06	7.2	3.5	0.0174444	-83.3558
135	1.63063	4.21434	1.1276	6.99996	-0.0665666	2.80676	4.70371	11.6316	2.13892	6.30836	3.30836	1.13525	3.77122	0.084142	0.847168	2.45728	0.4207	0.0124095	8.22353	0.663242	1.99441	6.62529	2.27629	0.921036	1.40833	0.00669304	207.448	0.00621221	189.664	0.00940569	293.857	25.9007	252.864	0.894314	0.0340863	0.101606	0.141998	0.405957	122.352	0.00806282	185.611	0.00339862	68.5026	0.698175	25836.9	4.40741	9.25926	0.156522	-117.167
136	0.775974	2.63285	0.699757	4.4981	0.0997093	2.96394	3.62951	26.8129	2.94806	10.6329	7.63289	0.953358	3.16699	0.13011	0.774183	3.47002	0.556925	0.0262198	2.98253	0.691283	1.70478	5.66314	1.28841	0.845976	2.02064	0.0164148	84.5378	0.0141446	70.9599	0.0328338	171.868	128.695	680.69	0.790803	0.0109108	0.0455158	0.863765	0.422665	4340.72	0.0290101	63.0652	0.013685	23.225	61.6788	346161	6.78261	8.6087	0.0361351	-90.6573
137	1.23371	3.08152	0.77111	5.29903	0.616405	3.41109	4.11232	14.9145	2.99741	11.0409	8.04093	0.976344	3.24334	0.127147	0.781571	2.7338	0.52567	0.0233003	3.88798	0.688247	1.77253	5.8882	1.49797	0.861224	1.83321	0.0112116	113.415	0.00973508	97.2462	0.0201299	207.348	61.2425	350.709	0.818309	0.0216355	0.0496141	0.353609	0.19356	1136.78	0.015865	105.378	0.00356723	13.6954	12.3865	114580	4.2973	4.94595	0.061157	-99.402
138	1.78606	4.71144	1.20713	7.86711	0.303243	2.48135	6.86703	74.78	1.95031	5.60359	2.60359	1.18326	3.93069	0.0750815	0.772079	4.01225	0.465602	0.0104721	6.62548	0.765273	2.10407	6.98957	1.94962	0.894319	1.66608	0.00510162	254.638	0.00461564	225.141	0.00823419	433.266	126.387	1294.97	0.851	0.00871942	0.0654425	0.437012	0.418796	1141.54	0.00725578	194.476	0.00312701	72.6772	5.31255	281938	12.8659	29.378	0.0826613	-101.345
139	1.94814	5.56257	1.52769	8.97813	0.0925596	2.38602	8.13342	78.588	1.39019	3.40356	0.403556	1.28095	4.25521	0.0576724	0.836947	4.18383	0.408858	0.00662202	8.85669	0.79889	2.25071	7.4767	2.37766	0.921342	1.45118	0.00393999	352.764	0.00367043	320.328	0.00559034	534.294	91.8372	1282.83	0.888274	0.0107069	0.0995219	0.346338	0.380885	221.899	0.00486143	284.194	0.00192944	102.394	0.645178	94645.6	15.8945	36.2574	0.134202	-37.4853
140	1.40775	3.46426	0.821959	5.56435	0.0984142	2.33786	4.81182	78.9573	2.26695	6.50931	3.50931	1.02753	3.41339	0.103647	0.780721	4.57727	0.558227	0.0209224	2.6275	0.795236	1.77093	5.88291	1.23674	0.848807	2.1332	0.00913214	138.081	0.00792657	114.719	0.0182729	308.595	232.524	1526.78	0.784648	0.0065211	0.0466246	1.24497	0.356745	11507.4	0.0170207	93.6324	0.00656691	26.4087	94.1247	1.59105e+06	9.5	9.55882	0.023868	-84.4386
141	0.974014	2.23313	0.516917	4.10893	0.791783	4.04975	3.2304	22.2599	4.05679	19.4315	16.4315	0.805655	2.67633	0.195801	0.803545	3.57598	0.646597	0.0578028	1.51832	0.737475	1.42874	4.74619	0.884547	0.770433	2.86757	0.0198939	62.24	0.015484	48.2362	0.0565923	170.214	157.141	491.438	0.697802	0.0111517	0.0243268	1.00714	0.255658	13622.3	0.0317246	57.7727	0.00962926	7.75528	271.497	732284	3.72727	2.09091	0.0176565	-46.9438
142	0.989039	2.28303	0.480311	3.77808	0.447115	2.90885	3.07094	56.9296	3.62335	15.4312	12.4312	0.801716	2.66324	0.18358	0.696566	4.20811	0.657908	0.0550493	1.23861	0.733262	1.40031	4.65174	0.811134	0.755935	3.02877	0.0188417	63.4259	0.0144781	47.7261	0.0553525	190.221	369.739	1153.42	0.683448	0.00444462	0.0251511	2.95819	0.364726	26132.5	0.0270437	62.3065	0.0106159	21.5816	467.105	1.5587e+06	10.5806	8.45161	0.0198909	-118.595
143	0.825972	2.25538	0.59552	3.76917	0.329963	2.5708	3.39095	34.4442	3.3564	13.671	10.671	0.876708	2.91236	0.15516	0.80935	4.15225	0.6461	0.0429865	1.44507	0.795686	1.49204	4.95646	0.87295	0.776424	3.02291	0.0213176	61.8532	0.0170631	46.8594	0.0607145	193.408	201.173	757.444	0.692147	0.00861839	0.0306987	1.55297	0.350554	16647.4	0.0441601	39.7273	0.0195901	7.68739	331.847	948673	8.27273	4.45455	0.0172865	-108.641
144	1.54961	3.88353	1.01696	6.61456	0.327471	2.50076	5.75387	77.5152	2.27042	7.05316	4.05316	1.10384	3.66689	0.0900242	0.791749	4.4411	0.51629	0.0153772	3.96337	0.802567	1.92603	6.39812	1.51918	0.867229	1.86931	0.00745319	175.774	0.00654733	150.789	0.0136214	336.456	182.629	1453.47	0.815693	0.00701518	0.0516993	0.733986	0.479472	6391.59	0.01214	132.654	0.0062803	51.8624	44.9028	1.03757e+06	11.0988	17.8395	0.0324649	-653.034
145	0.360014	4.50256	1.08119	8.34265	-0.127652	6.41546	7.38221	134.248	2.48467	7.74342	4.74342	1.08688	3.61055	0.100441	0.745802	4.78214	0.538133	0.0193264	5.93524	0.720241	1.89114	6.28224	1.53642	0.85342	2.09691	0.00867584	233.345	0.00772914	197.41	0.023594	488.243	288.258	2026.3	0.789292	0.00444206	0.0465663	0.659199	0.404234	7761.47	0.00785585	226.433	0.00262438	85.0965	43.1422	1.68817e+06	14.7197	26.4013	0.042125	-101.029
146	1.89724	2.67783	0.709489	4.71167	1.18208	3.65062	3.9821	24.3096	3.92069	18.1459	15.1459	0.820738	2.72643	0.186116	0.824305	3.55578	0.430005	0.0318072	9.40302	0.275663	1.61149	5.35324	2.33769	0.928863	1.3337	0.013759	89.3597	0.0127002	83.7206	0.0188416	114.931	18.1477	83.2749	0.908392	0.0350649	0.166146	0.395592	0.396682	69.7273	0.0103947	118.318	0.00400047	47.6166	1.20992	4470.14	2.90909	4.09091	0.2	4.85661
147	1.00551	2.78409	0.715635	4.85064	0.21728	3.44976	3.98021	30.6695	3.05759	11.2727	8.27265	0.949432	3.15395	0.134351	0.743512	3.42094	0.573224	0.0301325	2.75317	0.723196	1.66417	5.52826	1.21668	0.833342	2.18224	0.0141603	94.0913	0.01204	77.8418	0.0313538	202.552	140.435	708.408	0.775264	0.0104982	0.043468	0.847673	0.395306	5850.88	0.0237578	66.275	0.0112536	16.6681	73.1399	518472	7.05	6.4	0.0290487	-67.0856
148	0.978371	2.31717	0.533461	4.19913	0.349549	3.84572	3.14202	16.6095	3.98686	18.7749	15.7749	0.818221	2.71807	0.188125	0.828297	3.30244	0.637402	0.0552729	1.55432	0.730613	1.42828	4.74465	0.910907	0.781939	2.75703	0.0189637	66.186	0.0151892	51.5063	0.0522696	176.878	112.322	375.245	0.713255	0.0158642	0.0256226	0.683704	0.234486	7651.89	0.0279471	64.5789	0.00953311	8.3114	134.907	465069	2.68421	1.63158	0.0212054	-50.1453
149	2.57679	7.24329	2.26048	12.023	0.236156	2.27244	9.87534	35.637	0.884369	2.5004	-0.499598	1.44056	4.78545	0.039413	0.815725	2.8689	0.285329	0.00342605	35.9617	0.640854	2.54152	8.44275	4.7684	0.9565	1.19599	0.00247276	608.761	0.0023781	578.406	0.00291822	742.492	22.8929	518.108	0.942464	0.0183138	0.289014	0.137926	0.560145	9.37687	0.00262468	590.336	0.00154199	325.756	0.0211403	6095.82	10.4701	82.4925	0.435772	6.16869
150	1.99422	5.93844	1.24133	10.6484	0.673982	4.03936	8.88867	145.468	2.29526	7.21885	4.21885	1.19317	3.96362	0.080217	0.75993	4.56374	0.476763	0.0125159	6.6473	0.778877	2.1134	7.02057	1.91314	0.883943	1.73632	0.00301778	395.54	0.00269508	348.551	0.0050628	689.877	196.087	1906.78	0.83706	0.0054561	0.0377723	0.279021	0.438901	1605.74	0.00366622	380.807	0.00167847	161.265	4.35601	611159	18.8067	59.6467	0.0979752	-82.6133
151	0.81654	2.19832	0.542422	3.97062	0.637556	3.74498	2.87882	14.9661	3.75403	16.0133	13.0133	0.832146	2.76433	0.182658	0.659151	2.5833	0.617377	0.0490547	2.20032	0.640649	1.51243	5.02417	1.05245	0.808641	2.43602	0.0216678	59.7834	0.0180036	47.9802	0.0495787	144.77	108.56	390.616	0.742475	0.0125228	0.0360523	0.940961	0.435249	1773.2	0.0343002	47.0196	0.0169291	16.3244	35.6305	96548.2	8.33333	9.54902	0.0599295	-129.113
152	2.40551	5.80041	1.48212	10.2409	0.429061	3.17218	8.50307	69.2801	1.744	4.53194	1.53194	1.27182	4.22489	0.0634679	0.815341	3.85394	0.44112	0.00847704	10.3024	0.757098	2.23646	7.42935	2.32485	0.904252	1.58037	0.00341113	385.494	0.00311449	347.41	0.00528922	605.348	80.5204	1012.8	0.864702	0.0115744	0.0825759	0.203356	0.550289	400.512	0.00424317	357.713	0.00237468	181.923	1.23548	144052	10.9522	59.5072	0.139987	-75.9493
153	10.3385	27.2601	7.55154	44.0022	0.32848	2.17392	39.5395	377.062	7.78658	61.7609	58.7609	0.403048	1.3389	0.699339	0.810951	4.02537	0.871454	0.690359	12.5668	0.296404	0.507873	1.68712	1.06229	0.582608	22.1217	0.000294493	3601.81	0.000191897	1899.08	0.00545452	90085	123.558	174.458	0.30133	0.0015553	0.0497163	0.197359	0.823475	9567.05	0.000338689	3163.44	0.000280172	2589.36	2.3359	3.91847e+07	13.7156	138	0.126084	-98.7306
154	1.7819	3.69042	0.942699	7.18479	1.31301	4.50766	5.45081	33.509	3.48709	15.2293	12.2293	0.998635	3.31739	0.131695	0.579152	2.49845	0.496144	0.0219697	5.29336	0.737008	1.87915	6.24239	1.7314	0.885906	1.66868	0.00759168	162.302	0.00671081	144.919	0.0128963	259.844	119.343	716.049	0.844934	0.00906659	0.0501251	0.478594	0.453056	1150.57	0.00809214	187.279	0.00421413	78.2369	9.82098	142870	10.1351	22.4054	0.0977974	-95.6576
155	0.449462	4.04074	1.71161	9.65122	0.369045	2.72207	7.84824	186.068	1.23804	2.91017	-0.0898256	1.33055	4.42	0.0521525	0.800473	5.93289	0.423371	0.0058011	10.2414	0.819724	2.34599	7.79322	2.38812	0.910781	1.58296	0.0128047	210.827	0.0117527	191.268	0.0314787	322.178	263.231	3980.92	0.869661	0.00379933	0.0697596	0.795709	0.432451	1013.61	0.0100363	226.348	0.00416681	93.835	13.2745	185420	29.0035	105.947	0.0983322	-106.975
156	0.447201	3.94957	1.33896	9.27237	0.493282	2.81362	7.28325	670.511	1.76393	4.78593	1.78593	1.23215	4.09312	0.0671837	0.776744	8.89362	0.525181	0.0108094	4.02882	0.891957	2.10734	7.00043	1.49982	0.850187	2.07852	0.00794914	196.244	0.00658802	169.272	0.0185566	375.211	1120.4	11406.4	0.788392	0.001233	0.0300741	2.22353	0.44725	29290	0.00885628	229.506	0.00367581	98.4404	228.467	4.56912e+06	37.9081	139.451	0.0338344	-105.955
[truncated: 45 more columns]
